# Supplementary material for: Dynamics of Chytridiomycosis during the Breeding Season in an Australian Alpine Amphibian
Source: PLoS One. 2015 Dec 2;10(12):e0143629. doi: 10.1371/journal.pone.0143629 (PMC4668081; doi:10.1371/journal.pone.0143629)
Supplement: S1 Table — Data includes site, sex, date of collection, SVL, mass, and infection load or each animal throughout the study. (XLSX) [file pone.0143629.s004.xlsx]

## Sheet: Table S1
Table S1.-- Collection data of L. v. alpina, including site, sex, date of collection, SVL, mass, and infection load.
ID	Site (1=Oglivies Dam; 2=Sponar's Creek)	Date	sex	svl (mm)	mass (g)	Zoospore Equivalents
401	1	2013-08-30	M	28.8	1.97	4935.1
400	1	2013-08-30	M	34.2	2.24	7851.82
399	1	2013-08-30	M	31.8	2.06	0
398	1	2013-08-30	M	31.8	2.59	0
397	1	2013-08-30	M	33.2	2.6	1.6667
396	1	2013-08-30	M	32.7	2.61	4190.08
395	1	2013-08-30	M	33	2.48	0
394	1	2013-08-30	M	36.9	2.95	56.6678
393	1	2013-08-30	M	32.4	2.68	1.6667
392	1	2013-08-30	M	34.4	2.75	3388.4
391	1	2013-08-30	M	30.7	2.21	0
390	1	2013-08-30	M	31.6	2.2	146.67
389	1	2013-08-30	M	32.9	1.27	15.0003
388	1	2013-08-30	M	28	1.41	40.0008
387	1	2013-08-30	M	30.5	3.11	791.682
386	1	2013-08-30	M	33.3	2.37	0
385	1	2013-08-30	M	32.9	2.35	0
384	1	2013-08-30	M	31	2.05	0
383	1	2013-08-30	M	34	2.45	0
382	1	2013-08-30	M	32	2.24	26.6672
381	1	2013-08-30	M	29	1.57	1763.37
364	1	2013-08-30	F	34.1	4.85	0
45	1	2013-08-30	M	33.6	2.17	80.0016
43	1	2013-08-30	M	34.4	2.64	0
41	1	2013-08-30	M	33.5	2.78	0
34	1	2013-08-30	M	32.7	2.12	228.338
4	1	2013-08-30	M	33.6	2.47	83.335
3	1	2013-08-30	M	33.5	2.54	0
1	1	2013-08-30	M	33.7	2.83	3.3334
2	1	2013-09-08	M	34	2.31	105.002
433	1	2013-09-08	M	29.2	1.83	446.676
434	1	2013-09-08	M	32.6	2.32	1981.71
435	1	2013-09-08	M	34.5	2.83	1066.69
436	1	2013-09-08	M	30.8	2.23	0
437	1	2013-09-08	M	28.9	1.71	235.005
438	1	2013-09-08	M	31.9	2.62	120.002
439	1	2013-09-08	M	35.8	2.94	26.6672
440	1	2013-09-08	M	33	2.72	2938.39
441	1	2013-09-08	M	32.6	2.22	1038.35
442	1	2013-09-08	M	28.6	1.45	73.3348
443	1	2013-09-08	M	35.1	2.75	36.6674
444	1	2013-09-08	M	32.2	2.3	328.34
445	1	2013-09-08	M	31.6	2.35	245.005
446	1	2013-09-08	M	31.6	2.3	468.343
447	1	2013-09-08	M	33.1	2.56	0
448	1	2013-09-08	M	35.1	2.85	21.6671
449	1	2013-09-08	M	34.2	2.92	0
450	1	2013-09-08	M	32.2	2.69	25.0005
451	1	2013-09-08	M	33.4	2.84	61.6679
452	1	2013-09-08	M	32.6	2.57	0
103	1	2013-09-10	M	34.6	2.56	0
99	1	2013-09-10	M	29.3	1.84	3.3334
96	1	2013-09-10	M	28.7	2.11	0
7	1	2013-09-10	M	31.7	2.26	40.0008
6	1	2013-09-10	M	32.4	2.75	0
4	1	2013-09-10	M	32.2	2.1	13.3336
453	1	2013-09-15	M	33.3	2.88	0
454	1	2013-09-15	M	30.8	2.26	25.0005
455	1	2013-09-15	M	33.2	2.18	0
456	1	2013-09-15	M	31.8	2.38	0
457	1	2013-09-15	M	32.6	2.56	216.671
458	1	2013-09-15	M	33	2.62	0
459	1	2013-09-15	M	32.6	2.32	0
460	1	2013-09-15	M	35.3	2.68	0
461	1	2013-09-15	M	32.7	2.54	1991.71
462	1	2013-09-15	M	34.3	2.76	76.6682
463	1	2013-09-15	M	29.5	1.52	630.013
464	1	2013-09-15	M	32.8	2.3	0
465	1	2013-09-15	M	34.8	2.57	508.343
466	1	2013-09-15	M	30.8	2.35	0
467	1	2013-09-15	M	32.8	2.17	0
468	1	2013-09-15	M	29.2	2.48	6.6668
469	1	2013-09-15	M	30.7	1.93	0
470	1	2013-09-15	M	31.9	2.14	0
471	1	2013-09-15	M	29.5	1.97	416.675
472	1	2013-09-15	M	30.9	2.47	0
375	1	2013-09-16	F	41.2	5.48	1.6667
380	1	2013-09-17	F	43.9	6.23	0
378	1	2013-09-17	F	42.3	6.62	3.3334
368	1	2013-09-17	F	39	5.64	0
116	1	2013-09-17	M	31.2	2.47	66.668
377	1	2013-09-20	F	42.1	5.94	0
366	1	2013-09-20	F	38.3	5.54	0
98	1	2013-09-20	M	32.6	2.52	2670.05
94	1	2013-09-20	M	30.4	2.14	0
47	1	2013-09-20	M	33.5	2.83	0
25	1	2013-09-20	M	31	2.4	0
7	1	2013-09-20	M	32.1	2.55	611.679
6	1	2013-09-20	M	32.5	2.51	0
3	1	2013-09-20	M	34.1	2.46	333.34
2	1	2013-09-20	M	32.2	2.51	0
1	1	2013-09-20	M	34.2	2.49	8268.5
473	1	2013-09-20	M	29.5	2.83	105.002
474	1	2013-09-20	M	31.7	2.15	0
475	1	2013-09-20	M	31.3	2.01	35.0007
476	1	2013-09-20	M	32.2	2.42	0
477	1	2013-09-20	M	33.4	2.46	0
478	1	2013-09-20	M	32.3	2.15	3280.07
479	1	2013-09-20	M	32.2	2.9	48.3343
480	1	2013-09-20	M	34.4	2.89	0
481	1	2013-09-20	M	30.6	2.22	0
482	1	2013-09-20	M	29.9	1.95	40.0008
483	1	2013-09-20	M	33.6	2.46	0
484	1	2013-09-20	M	35.4	2.75	633.346
485	1	2013-09-20	M	33.6	2.61	2175.04
486	1	2013-09-20	M	33	2.92	0
487	1	2013-09-20	M	31.8	2.32	1888.37
488	1	2013-09-20	M	34.7	3.16	18195.4
489	1	2013-09-20	M	34.6	2.8	0
490	1	2013-09-20	M	30.5	2.03	186.67
491	1	2013-09-20	M	31.9	2.59	0
492	1	2013-09-20	M	32.3	2.46	490.01
374	1	2013-09-28	F	40.8	6.38	0
370	1	2013-09-28	F	39.2	6.25	0
365	1	2013-09-28	F	37.4	4.93	0
116	1	2013-09-28	M	34.1	2.47	56.6678
99	1	2013-09-28	F	-	-	4371.75
78	1	2013-09-28	M	32.5	2.3	18.3337
71	1	2013-09-28	M	33.8	2.46	0
67	1	2013-09-28	M	30.1	2.22	0
46	1	2013-09-28	M	33.5	2.62	0
43	1	2013-09-28	M	30.3	1.5	651.68
493	1	2013-09-28	M	32	2.41	888.351
494	1	2013-09-28	M	33	2.4	175.004
495	1	2013-09-28	M	32.1	2.24	0
496	1	2013-09-28	M	31.2	2.33	98.3353
497	1	2013-09-28	M	29.5	1.84	1370.03
498	1	2013-09-28	M	31.9	2.23	0
499	1	2013-09-28	M	31.1	2.01	2633.39
500	1	2013-09-28	M	33.9	2.38	1031.69
501	1	2013-09-28	M	31.7	2.05	38.3341
502	1	2013-09-28	M	33.1	2.35	860.017
503	1	2013-09-28	M	34.2	2.3	465.009
504	1	2013-09-28	M	34.6	2.88	0
505	1	2013-09-28	M	32.9	2.19	26.6672
506	1	2013-09-28	M	32.5	2.34	9963.53
507	1	2013-09-28	M	34.8	2.52	423.342
508	1	2013-09-28	M	32.2	2.3	1811.7
509	1	2013-09-28	M	32	2.35	548.344
510	1	2013-09-28	M	33.6	2.48	11641.9
511	1	2013-09-28	M	31.5	2.06	0
512	1	2013-09-28	M	31	2.1	3201.73
38	1	2013-09-29	M	33.9	2.57	6.6668
28	1	2013-09-29	M	31.5	1.99	8.3335
25	1	2013-09-29	M	34.1	1.98	20.0004
21	1	2013-09-29	M	32	2.32	201.671
109	1	2013-10-08	M	32.6	2.24	356.674
106	1	2013-10-08	M	31	2.19	680.014
103	1	2013-10-08	M	31	2.08	241.671
98	1	2013-10-08	M	34.4	2.45	1115.02
90	1	2013-10-08	M	33.6	2.43	916.685
49	1	2013-10-08	M	32.6	2.15	2410.05
45	1	2013-10-08	M	32.1	1.89	1471.7
44	1	2013-10-08	M	34.6	2.22	395.008
42	1	2013-10-08	M	31.6	2.2	491.676
40	1	2013-10-08	M	35.1	2.51	2085.04
38	1	2013-10-08	M	33.5	2.35	158.336
35	1	2013-10-08	M	33.4	2.15	268.339
34	1	2013-10-08	M	32.4	2.4	116404
33	1	2013-10-08	M	33.5	2.43	558.344
28	1	2013-10-08	M	35.7	2.66	4465.09
21	1	2013-10-08	M	27.9	2.88	9430.19
513	1	2013-10-08	M	32	2.32	25280.5
514	1	2013-10-08	M	33.9	2.27	360.007
515	1	2013-10-08	M	29.9	1.66	1121.69
516	1	2013-10-08	M	30	2.22	83.335
517	1	2013-10-08	M	31.8	2.43	4778.43
518	1	2013-10-08	M	31.9	2.53	11755.2
519	1	2013-10-08	M	30.3	1.85	14300.3
520	1	2013-10-08	M	34	2.6	5636.78
521	1	2013-10-08	M	31.5	2.18	4615.09
522	1	2013-10-08	M	32.1	2.08	19515.4
523	1	2013-10-08	M	32.6	2.19	8560.17
524	1	2013-10-08	M	32.5	2.28	4446.76
525	1	2013-10-08	M	34.1	2.5	1103.36
526	1	2013-10-08	M	30.6	1.92	3880.08
527	1	2013-10-08	M	28	1.26	2028.37
528	1	2013-10-08	M	33.4	2.22	1538.36
529	1	2013-10-08	M	30.9	2.3	131.669
530	1	2013-10-08	M	31	2.32	23788.8
531	1	2013-10-08	M	30.2	1.88	1843.37
532	1	2013-10-08	M	30.7	2.16	46277.6
369	1	2013-10-15	F	39	5.32	8.3335
367	1	2013-10-15	F	38.8	4.89	3.3334
109	1	2013-10-15	M	32.7	1.98	6576.8
106	1	2013-10-15	M	31.4	2.21	14245.3
74	1	2013-10-15	M	30.1	1.93	1101.69
73	1	2013-10-15	M	35	2.27	1883.37
71	1	2013-10-15	M	33.3	2.87	71.6681
68	1	2013-10-15	M	29.3	1.74	190.004
65	1	2013-10-15	M	31.7	2.08	6.6668
56	1	2013-10-15	M	34.5	2.61	188.337
49	1	2013-10-15	M	31.5	2.4	194932
46	1	2013-10-15	M	33	2.7	6128.46
44	1	2013-10-15	M	34	2.3	1703.37
40	1	2013-10-15	M	31.6	2.35	12575.3
35	1	2013-10-15	M	32.9	2.3	1721.7
533	1	2013-10-15	M	32.9	2.28	120.002
534	1	2013-10-15	M	31.4	2.01	8431.84
535	1	2013-10-15	M	29.9	1.88	1960.04
536	1	2013-10-15	M	31.1	2.19	3170.06
537	1	2013-10-15	M	33.2	2.24	9648.53
538	1	2013-10-15	M	31.2	1.88	30312.3
539	1	2013-10-15	M	30	2.27	2641.72
540	1	2013-10-15	M	31	1.98	193.337
541	1	2013-10-15	M	31.8	2.57	80905
542	1	2013-10-15	M	31.7	2.02	25973.9
543	1	2013-10-15	M	30.2	1.8	5696.78
544	1	2013-10-15	M	2	2.19	3050.06
545	1	2013-10-15	M	28.8	1.58	1675.03
546	1	2013-10-15	M	31.5	2.27	0
547	1	2013-10-15	M	21.7	2.19	17740.4
548	1	2013-10-15	M	32.5	2.48	4481.76
549	1	2013-10-15	M	31.2	2.23	46630.9
550	1	2013-10-15	M	31.9	2.3	71.6681
551	1	2013-10-15	M	32.8	2.24	12170.2
552	1	2013-10-15	M	30.9	2.02	710.014
408	1	2013-10-22	M	34.4	2.28	0
407	1	2013-10-22	M	33.4	1.96	3.3334
406	1	2013-10-22	M	26.8	1.32	1405.03
405	1	2013-10-22	M	34.1	2.24	11511.9
404	1	2013-10-22	M	33.6	2.32	0
403	1	2013-10-22	M	31.8	1.96	6413.46
402	1	2013-10-22	M	30.1	1.88	8075.16
376	1	2013-10-22	F	42	5.19	0
373	1	2013-10-22	F	40.3	4.46	0
372	1	2013-10-22	F	39.6	5.03	5.0001
94	1	2013-10-22	M	32	2.1	1590.03
90	1	2013-10-22	M	32.7	2.34	41519.2
78	1	2013-10-22	M	32.7	2.34	4088.42
73	1	2013-10-22	M	29.2	2.08	20822.1
68	1	2013-10-22	M	33.3	2.15	10031.9
67	1	2013-10-22	M	36.1	2.53	4268.42
65	1	2013-10-22	M	32.7	2.12	0
59	1	2013-10-22	M	35.6	2.58	753.348
56	1	2013-10-22	M	35.1	3.15	9900.2
42	1	2013-10-22	M	31.2	2.66	4978.43
41	1	2013-10-22	M	36.5	3.04	25925.5
33	1	2013-10-22	M	36.6	2.3	3896.74
553	1	2013-10-22	M	34.4	2.44	6656.8
554	1	2013-10-22	M	31.4	2.05	0
555	1	2013-10-22	M	36.3	2.44	0
556	1	2013-10-22	M	31.5	1.66	66.668
557	1	2013-10-22	M	33.9	2.03	293.339
558	1	2013-10-22	M	33.7	2.09	0
559	1	2013-10-22	M	34.3	2.35	1418.36
560	1	2013-10-22	M	33.9	2.45	0
561	1	2013-10-22	M	33.5	1.93	405.008
562	1	2013-10-22	M	30.6	2.06	50849.4
563	1	2013-10-22	M	32.3	2.21	585.012
564	1	2013-10-22	M	33.4	2.1	1003.35
565	1	2013-10-22	M	35.2	2.44	3078.39
566	1	2013-10-22	M	34	2.3	4423.42
567	1	2013-10-22	M	31.9	2.22	33272.3
568	1	2013-10-22	M	34.6	1.96	245.005
569	1	2013-10-22	M	32.6	2.02	2420.05
570	1	2013-10-22	M	33	2.19	5410.11
571	1	2013-10-22	M	30.6	2.52	45842.6
572	1	2013-10-22	M	33	2.33	0
417	1	2013-10-28	M	32.7	2.39	8.3335
416	1	2013-10-28	M	31.5	2.08	0
415	1	2013-10-28	M	32.2	2.11	0
414	1	2013-10-28	M	33.4	2.59	2151.71
413	1	2013-10-28	M	31.8	2.01	4911.76
412	1	2013-10-28	M	31.9	1.77	2855.06
411	1	2013-10-28	M	32	2.13	50.001
410	1	2013-10-28	M	31.6	2.2	3311.73
409	1	2013-10-28	M	32.6	1.93	1246.69
379	1	2013-10-28	F	43.7	4.91	11.6669
96	1	2013-10-28	M	35.6	3.25	13.3336
74	1	2013-10-28	M	31.9	2.03	20.0004
59	1	2013-10-28	M	31.1	2.35	0
432	1	2013-10-28	M	31.9	2.37	121.669
422	1	2013-11-06	M	33.9	2.22	533.344
421	1	2013-11-06	M	32.1	2.14	45895.9
420	1	2013-11-06	M	32.1	1.93	1040.02
419	1	2013-11-06	M	31.4	1.78	33489
418	1	2013-11-06	M	29.6	1.79	3.3334
371	1	2013-11-06	F	39.4	4.14	140.003
47	1	2013-11-06	M	32.4	2.22	50459.3
323	2	2013-09-25	M	36	3.06	0
322	2	2013-09-25	M	33.2	2.79	0
321	2	2013-09-25	M	36.7	3.04	0
320	2	2013-09-25	M	32	2.34	0
319	2	2013-09-25	M	36.2	3.09	6.6668
318	2	2013-09-25	M	34.1	2.47	0
313	2	2013-09-25	F	43	4.82	85493.4
310	2	2013-09-25	F	42.1	5.26	175.004
309	2	2013-09-25	F	42.1	6.07	1701.7
130	2	2013-09-25	M	35	3.11	12673.6
122	2	2013-09-25	M	31.6	2.64	26.6672
115	2	2013-09-25	M	36.8	3.22	0
97	2	2013-09-25	M	35.1	2.79	0
53	2	2013-09-25	M	33.1	3.12	154346
29	2	2013-09-25	M	32.5	2.78	0
23	2	2013-09-25	M	36.8	3	0
15	2	2013-09-25	M	34.6	3.6	726.681
13	2	2013-09-25	M	34.2	2.68	0
573	2	2013-09-25	Juv	19.2	0.56	108.335
127	2	2013-10-04	M	35.2	2.54	0
86	2	2013-10-04	M	31	2.02	0
52	2	2013-10-04	M	31.4	2.1	0
333	2	2013-10-05	M	32.8	2.48	0
332	2	2013-10-05	M	32.1	1.9	0
331	2	2013-10-05	M	31.4	2.18	0
330	2	2013-10-05	M	30.3	1.86	0
329	2	2013-10-05	M	31.2	2.98	633.346
328	2	2013-10-05	M	31	1.87	0
327	2	2013-10-05	M	31	2.28	0
326	2	2013-10-05	M	33.2	2.79	0
325	2	2013-10-05	M	31.4	2.46	38089.1
324	2	2013-10-05	M	33.7	2.64	0
312	2	2013-10-05	F	42.6	6.89	140.003
130	2	2013-10-05	M	31.6	2.32	1145.02
127	2	2013-10-05	M	34.1	2.3	0
126	2	2013-10-05	M	31.1	2.3	0
122	2	2013-10-05	M	34.9	2.56	0
121	2	2013-10-05	M	34.5	3.18	0
118	2	2013-10-05	M	31.4	2.19	0
115	2	2013-10-05	M	29.2	1.5	11.6669
113	2	2013-10-05	M	27.1	1.35	0
110	2	2013-10-05	M	34.1	2.56	33.334
107	2	2013-10-05	M	33.5	2.41	30.0006
100	2	2013-10-05	M	33	2.4	0
91	2	2013-10-05	M	38.3	3.41	0
82	2	2013-10-05	M	32.7	2.49	0
75	2	2013-10-05	M	32.6	2.55	0
66	2	2013-10-05	M	32.2	2.61	0
62	2	2013-10-05	F	40.9	5.94	0
37	2	2013-10-05	M	32.6	2.51	0
27	2	2013-10-05	M	31.1	1.88	0
20	2	2013-10-05	M	38.5	1.6	0
15	2	2013-10-05	M	32.8	2.51	475.01
11	2	2013-10-05	M	31.1	2.17	0
336	2	2013-10-06	M	29.6	1.94	848.35
335	2	2013-10-06	M	31.5	2.83	268.339
334	2	2013-10-06	M	32.7	2.2	0
127	2	2013-10-06	M	33.2	2.06	361.674
107	2	2013-10-06	M	29.9	1.74	60.0012
85	2	2013-10-06	M	34.4	2.38	0
51	2	2013-10-06	M	42.6	6.89	21.6671
50	2	2013-10-06	M	35.7	2.91	70.0014
36	2	2013-10-06	M	35.3	2.78	0
31	2	2013-10-06	M	30	2.36	0
16	2	2013-10-06	M	33.2	2.43	0
10	2	2013-10-06	M	35.1	3.28	0
574	2	2013-10-06	M	35.2	3.29	1830.04
339	2	2013-10-10	M	34.3	2.16	5998.45
338	2	2013-10-10	M	35.8	2.48	0
337	2	2013-10-10	M	29.5	1.93	0
317	2	2013-10-10	F	45.3	7.04	0
316	2	2013-10-10	F	44.5	6.04	0
314	2	2013-10-10	F	43	4.98	0
311	2	2013-10-10	F	42.5	6.65	0
306	2	2013-10-10	F	41.2	5.86	0
304	2	2013-10-10	F	40.5	6.01	0
302	2	2013-10-10	F	37.8	4.3	0
124	2	2013-10-10	M	32.4	2.52	0
120	2	2013-10-10	M	33.5	2.4	6.6668
111	2	2013-10-10	M	32	2.37	6.6668
104	2	2013-10-10	M	32.5	2.48	0
100	2	2013-10-10	M	31.7	2.54	0
89	2	2013-10-10	M	30.2	1.9	0
84	2	2013-10-10	M	36.8	2.86	0
82	2	2013-10-10	M	36.5	2.88	0
81	2	2013-10-10	M	31.1	2.04	0
76	2	2013-10-10	M	32.1	2.05	0
69	2	2013-10-10	M	32	2.05	6.6668
61	2	2013-10-10	M	34.2	2.38	0
53	2	2013-10-10	M	31.4	1.96	50.001
50	2	2013-10-10	M	34.2	2.54	186.67
26	2	2013-10-10	M	29.8	1.87	13.3336
23	2	2013-10-10	M	30.9	1.79	0
16	2	2013-10-10	M	34.3	2.75	0
10	2	2013-10-10	M	30.7	1.77	0
575	2	2013-10-10	M	35.3	2.55	0
576	2	2013-10-10	M	32.1	2.27	0
577	2	2013-10-10	M	33.7	2.32	0
578	2	2013-10-10	M	35.7	3.23	0
579	2	2013-10-10	M	34.4	2.43	6498.46
580	2	2013-10-10	M	34.5	2.76	0
581	2	2013-10-10	M	32	2.23	0
582	2	2013-10-10	M	31.1	2.24	33.334
583	2	2013-10-10	M	34.2	2.43	2040.04
584	2	2013-10-10	M	32.2	2.19	0
132	2	2013-10-18	M	34.1	3.06	0
86	2	2013-10-18	M	34.1	2.78	8.3335
54	2	2013-10-18	M	33.2	2.66	0
585	2	2013-10-18	M	31.4	2.05	0
586	2	2013-10-18	M	32.1	2.8	18.3337
587	2	2013-10-18	M	31.9	2.15	195.004
131	2	2013-10-19	M	33.5	2.43	390.008
126	2	2013-10-19	M	29.5	1.42	41.6675
123	2	2013-10-19	M	29.1	1.6	0
118	2	2013-10-19	M	33.9	2.37	0
110	2	2013-10-19	M	35.7	2.22	5.0001
108	2	2013-10-19	M	36.1	3.12	0
95	2	2013-10-19	M	33.2	2.72	0
91	2	2013-10-19	M	30.1	2.27	0
80	2	2013-10-19	M	32	2.38	0
39	2	2013-10-19	M	32.7	2.2	0
36	2	2013-10-19	M	36.9	2.54	0
32	2	2013-10-19	M	32.2	2.1	10.0002
31	2	2013-10-19	M	36.4	2.62	0
30	2	2013-10-19	M	32.7	2.13	38.3341
19	2	2013-10-19	M	34.5	2.63	50.001
14	2	2013-10-19	M	31	2.19	0
13	2	2013-10-19	M	30.1	1.63	0
588	2	2013-10-19	M	32.5	2.59	0
589	2	2013-10-19	M	36.4	2.9	0
590	2	2013-10-19	M	32.2	2.75	0
591	2	2013-10-19	M	37.3	2.44	0
592	2	2013-10-19	M	31.4	2.01	0
593	2	2013-10-19	M	33.2	2.28	0
594	2	2013-10-19	M	31.1	2.03	17235.3
595	2	2013-10-19	M	28.8	1.62	0
596	2	2013-10-19	M	30.1	2.01	3095.06
597	2	2013-10-19	M	33.4	2.38	0
598	2	2013-10-19	M	32.4	2.78	0
599	2	2013-10-19	M	34.2	2.43	556.678
315	2	2013-10-26	F	43.2	5.16	0
131	2	2013-10-26	M	35.5	2.75	0
129	2	2013-10-26	M	34.2	3	135.003
124	2	2013-10-26	M	35.4	2.78	3.3334
122	2	2013-10-26	M	35.1	2.57	0
120	2	2013-10-26	M	31.3	2.02	0
118	2	2013-10-26	M	31.2	1.76	0
118	2	2013-10-26	M	31.9	2.33	33.334
117	2	2013-10-26	M	30.2	2.36	0
114	2	2013-10-26	M	33	2.43	0
113	2	2013-10-26	M	30.7	1.67	1.6667
111	2	2013-10-26	M	32.7	2.24	0
108	2	2013-10-26	M	33.2	2.51	0
102	2	2013-10-26	M	36.3	2.34	0
93	2	2013-10-26	M	34.1	2.69	0
89	2	2013-10-26	M	31.1	2.18	0
87	2	2013-10-26	M	32.5	2.51	340.007
86	2	2013-10-26	M	33.7	2.62	70.0014
86	2	2013-10-26	M	33.1	2.38	38.3341
83	2	2013-10-26	M	34.1	2.4	5.0001
80	2	2013-10-26	M	33.3	2.43	8.3335
79	2	2013-10-26	M	37.3	2.93	5.0001
76	2	2013-10-26	M	35.2	2.8	0
75	2	2013-10-26	M	33.7	2.8	0
72	2	2013-10-26	M	35.6	2.53	116.669
66	2	2013-10-26	M	33.8	2.42	0
64	2	2013-10-26	M	32	1.97	0
61	2	2013-10-26	M	31.5	2.03	6.6668
58	2	2013-10-26	M	32.3	2.34	0
36	2	2013-10-26	M	35.2	2.54	100.002
32	2	2013-10-26	M	35.6	2.63	0
22	2	2013-10-26	M	31.4	2.51	0
17	2	2013-10-26	M	31.3	2.38	0
10	2	2013-10-26	M	35.2	3.07	0
600	2	2013-10-26	M	34.5	3.04	0
601	2	2013-10-26	M	32.1	2.34	0
602	2	2013-10-26	M	30.5	2.01	0
603	2	2013-10-26	M	34.5	3.09	0
604	2	2013-10-26	M	34.1	2.64	75.0015
605	2	2013-10-26	M	31.7	2.42	0
606	2	2013-10-26	M	30.7	1.9	180.004
607	2	2013-10-26	M	38.1	3.19	0
608	2	2013-10-26	M	36	2.4	10083.5
609	2	2013-10-26	M	36.7	2.72	420.008
610	2	2013-10-26	M	31	1.79	0
611	2	2013-10-26	M	31.8	2.13	0
612	2	2013-10-26	M	38.2	2.7	751.682
613	2	2013-10-26	M	32	2.32	1243.36
614	2	2013-10-26	M	34.2	2.15	0
615	2	2013-10-26	M	32.6	2.62	0
305	2	2013-10-30	F	40.9	4.03	0
300	2	2013-10-30	F	30.9	5.08	0
132	2	2013-10-30	M	34.1	2.26	0
126	2	2013-10-30	M	33.7	2.39	40.0008
119	2	2013-10-30	M	32.5	2.36	0
115	2	2013-10-30	M	32	2.11	8.3335
114	2	2013-10-30	M	37.7	3.16	0
105	2	2013-10-30	M	36.9	2.72	0
102	2	2013-10-30	M	32.1	2.46	171.67
101	2	2013-10-30	M	31.9	2.64	16.667
92	2	2013-10-30	M	35.5	2.82	0
87	2	2013-10-30	M	31.5	2.15	298.339
84	2	2013-10-30	M	35.2	3.13	30.0006
82	2	2013-10-30	M	38.3	3.28	213.338
81	2	2013-10-30	M	35.5	2.54	0
77	2	2013-10-30	M	31.1	1.91	1.6667
72	2	2013-10-30	M	37.3	3.16	76.6682
70	2	2013-10-30	M	30	1.95	0
69	2	2013-10-30	M	31.8	2.05	0
63	2	2013-10-30	M	31.4	1.94	0
60	2	2013-10-30	M	36.2	2.91	13.3336
54	2	2013-10-30	M	31.9	2.37	0
39	2	2013-10-30	M	33.5	2.35	0
37	2	2013-10-30	M	31.1	1.77	0
30	2	2013-10-30	M	31.2	2.22	388.341
27	2	2013-10-30	M	31.7	1.98	0
23	2	2013-10-30	M	37.7	3.03	93.3352
23	2	2013-10-30	M	30	2.19	0
14	2	2013-10-30	M	38.2	3.05	0
13	2	2013-10-30	M	31.6	2.51	0
13	2	2013-10-30	M	35.7	3.28	25.0005
12	2	2013-10-30	M	35.1	2.67	0
10	2	2013-10-30	M	33.7	2.37	0
616	2	2013-10-30	M	31.7	2.29	0
617	2	2013-10-30	M	32.9	2.43	4628.43
618	2	2013-10-30	M	32	2.48	0
619	2	2013-10-30	M	33.6	2.86	0
620	2	2013-10-30	M	33.2	2.34	106.669
621	2	2013-10-30	M	31.6	1.99	0
622	2	2013-10-30	M	33.4	2.41	0
623	2	2013-10-30	M	36	2.88	0
624	2	2013-10-30	M	30.3	2.11	0
625	2	2013-10-30	M	31.7	2.04	2560.05
626	2	2013-10-30	M	31.2	2.37	2068.37
627	2	2013-10-30	M	32.7	2.03	168.337
628	2	2013-10-30	M	34.5	2.23	0
629	2	2013-10-30	M	34.4	2.76	791.682
630	2	2013-10-30	M	32.1	2.31	0
631	2	2013-10-30	M	29.7	1.91	4838.43
632	2	2013-10-30	M	34.3	2.19	0
633	2	2013-10-30	M	33	2.33	0
354	2	2013-11-08	M	34.1	2.39	13.3336
353	2	2013-11-08	M	33.7	2.12	10.0002
352	2	2013-11-08	M	35	2.51	40.0008
351	2	2013-11-08	M	34.5	3.01	0
350	2	2013-11-08	M	32	2.41	40.0008
349	2	2013-11-08	M	32.6	2.54	21.6671
348	2	2013-11-08	M	31.6	2.28	0
347	2	2013-11-08	M	34.7	2.27	925.018
346	2	2013-11-08	M	36	2.78	0
345	2	2013-11-08	M	30.7	2.04	353.34
344	2	2013-11-08	M	33.2	2.23	0
343	2	2013-11-08	M	33.2	1.99	0
342	2	2013-11-08	M	31.6	1.98	0
341	2	2013-11-08	M	32.3	2.35	261.672
340	2	2013-11-08	M	26.1	1.55	0
303	2	2013-11-08	F	38.2	4.82	0
132	2	2013-11-08	M	33.4	2.16	23.3338
129	2	2013-11-08	M	33.9	2.9	6170.12
119	2	2013-11-08	M	32	2.08	0
113	2	2013-11-08	M	29.4	2.34	16.667
112	2	2013-11-08	M	34	2.33	0
110	2	2013-11-08	M	31.1	2.54	295.006
105	2	2013-11-08	M	32.3	2.43	15.0003
104	2	2013-11-08	M	29.3	1.87	30.0006
93	2	2013-11-08	M	31.5	2.38	18.3337
92	2	2013-11-08	M	34.2	2.7	0
86	2	2013-11-08	M	30	1.77	4510.09
81	2	2013-11-08	M	33.8	1.92	155.003
80	2	2013-11-08	M	31.1	2.1	175.004
79	2	2013-11-08	M	31.7	2.43	176.67
77	2	2013-11-08	M	32.9	2.37	130.003
70	2	2013-11-08	M	37	2.24	40.0008
63	2	2013-11-08	M	30	2.19	0
60	2	2013-11-08	M	31	2.11	0
58	2	2013-11-08	M	37.2	2.92	30.0006
52	2	2013-11-08	M	34.8	2.64	928.352
39	2	2013-11-08	M	32.4	2.33	0
37	2	2013-11-08	M	34	2.4	1996.71
32	2	2013-11-08	M	32.6	2.19	796.683
29	2	2013-11-08	M	32.5	2	0
26	2	2013-11-08	M	33.2	2.73	931.685
17	2	2013-11-08	M	28.4	1.46	10.0002
15	2	2013-11-08	M	31.2	2.06	13316.9
13	2	2013-11-08	M	30.4	2.08	136.669
12	2	2013-11-08	M	30.2	2.23	0
10	2	2013-11-08	M	31.5	2.51	0
9	2	2013-11-08	M	32.1	2.51	0
95	2	2013-11-12	M	30.1	1.89	10885.2
91	2	2013-11-12	M	30	1.95	740.015
58	2	2013-11-12	M	29.5	1.7	0
634	2	2013-11-12	M	33.6	2.69	6120.12
124	2	2013-11-17	M	28.4	1.71	705.014
97	2	2013-11-17	M	32.7	2.4	15.0003
91	2	2013-11-17	M	28.6	1.65	811.683
37	2	2013-11-17	M	39.7	1.88	7435.15
20	2	2013-11-17	M	30.3	1.71	201.671
10	2	2013-11-17	M	30.4	2.35	18.3337
362	2	2013-11-21	M	28.1	1.64	0
361	2	2013-11-21	M	34.1	2.27	0
360	2	2013-11-21	M	34.4	2.08	101.669
359	2	2013-11-21	M	34	2.29	4283.42
358	2	2013-11-21	M	31.7	1.98	13.3336
357	2	2013-11-21	M	31.1	2.21	195.004
356	2	2013-11-21	M	32.2	2.36	500.01
355	2	2013-11-21	M	33.6	2.11	8450.17
308	2	2013-11-21	F	41.5	5.01	0
301	2	2013-11-21	F	36.7	3.66	0
124	2	2013-11-21	M	32	2.32	4241.75
123	2	2013-11-21	M	34.1	2.7	190.004
121	2	2013-11-21	M	35	2.34	138.336
110	2	2013-11-21	M	35.3	2.8	1641.7
91	2	2013-11-21	M	34.7	3.07	7750.15
85	2	2013-11-21	M	34	2.72	2270.05
84	2	2013-11-21	M	32.9	2.69	768.349
82	2	2013-11-21	M	34.2	2.91	13335.3
63	2	2013-11-21	M	35.8	2.52	33.334
58	2	2013-11-21	M	35	3.04	65.0013
32	2	2013-11-21	M	30.3	1.7	5248.44
26	2	2013-11-21	M	32.5	1.98	1803.37
24	2	2013-11-21	M	31	2.38	0
11	2	2013-11-21	M	31.7	2.01	23302.1
9	2	2013-11-21	M	32.9	2.95	76.6682
635	2	2013-11-21	M	33.6	2.11	66.668
307	2	2013-11-24	F	41.2	5.88	21.6671
117	2	2013-11-24	M	35.5	2.48	75.0015
112	2	2013-11-24	M	33	2.43	1670.03
105	2	2013-11-24	M	33.7	2.22	45.0009
101	2	2013-11-24	M	32.8	2.59	1508.36
83	2	2013-11-24	M	31.9	2.62	375.007
64	2	2013-11-24	M	33.4	2.43	0
24	2	2013-11-24	M	35.8	2.59	0
22	2	2013-11-24	M	33.5	2.37	0
19	2	2013-11-24	M	31	2.28	441.675
17	2	2013-11-24	M	34.3	2.35	5.0001
636	2	2013-11-24	F	41.2	5.88	21.6671
637	2	2013-11-24	M	31.2	2.09	0
638	2	2013-11-24	M	30.7	2.47	0
639	2	2013-11-24	M		2.35	1261.69
113	2	2013-11-25	M	30.9	2.07	5240.1
89	2	2013-11-25	M	30.2	1.99	1665.03
63	2	2013-11-25	M	32.6	2.37	121.669
640	2	2013-11-25	Juv	24.6	1.01	0
