# Supplementary material for: Dynamics of Chytridiomycosis during the Breeding Season in an Australian Alpine Amphibian
Source: PLoS One. 2015 Dec 2;10(12):e0143629. doi: 10.1371/journal.pone.0143629 (PMC4668081; doi:10.1371/journal.pone.0143629)
Supplement: S2 Table — Species, date of collection, site and infection status and intensity. (XLSX) [file pone.0143629.s005.xlsx]

## Sheet: Table S2
Table S2.-- Infection status of potential reservoir hosts. Species, date of collection, site and infection status and intensity.
Species (1=C. signifera, 2=C. destructor)	Date	Site (1=Oglivies Dam, 2=Sponar's Creek, 3=Kiandra)	Zoospore Equivalents
1	2013-09-25	1	2188.38
1	2013-09-25	1	2116.71
1	2013-09-25	1	3926.75
1	2013-09-25	1	1448.36
1	2013-09-25	1	4813.43
1	2013-09-25	1	1650.03
1	2013-09-25	1	13068.6
1	2013-09-25	1	3113.4
1	2013-09-25	1	1210.02
1	2013-09-25	1	3281.73
1	2013-09-25	1	706.681
1	2013-11-17	1	301.673
1	2013-11-17	1	926.685
1	2013-11-17	1	525.01
1	2013-11-17	1	8661.84
1	2013-11-17	1	4785.1
1	2013-11-21	1	3980.08
1	2013-11-24	1	6838.47
1	2013-11-24	1	611.679
1	2013-11-24	1	1136.69
1	2013-10-09	2	1363.36
1	2013-10-09	2	1101.69
1	2013-10-09	2	1768.37
1	2013-10-09	2	3433.4
1	2013-10-09	2	15418.6
1	2013-10-09	2	1468.36
1	2013-10-09	2	85.0017
1	2013-10-09	2	525.01
1	2013-10-09	2	1075.02
1	2013-10-09	2	66.668
1	2013-10-09	2	12216.9
1	2013-10-20	2	795.016
1	2013-10-20	2	1515.03
1	2013-10-20	2	1846.7
1	2013-10-20	2	661.68
1	2013-10-20	2	1281.69
1	2013-10-20	2	2801.72
1	2013-10-20	2	858.351
1	2013-10-20	2	1705.03
1	2013-10-20	2	8823.51
1	2013-10-27	2	7965.16
1	2013-10-27	2	831.683
1	2013-10-27	2	5738.45
1	2013-10-27	2	2650.05
1	2013-10-27	2	2010.04
1	2013-10-27	2	7760.16
1	2013-10-27	2	1200.02
1	2013-10-27	2	151.67
1	2013-10-27	2	2833.39
1	2013-10-27	2	2621.72
1	2013-10-27	2	1755.04
1	2013-11-09	2	983.353
1	2013-11-09	2	29112.2
1	2013-11-09	2	1110.02
1	2013-11-09	2	270.005
1	2013-11-09	2	165.003
1	2013-11-16	2	3168.4
1	2013-11-16	2	188.337
1	2013-11-16	2	468.343
1	2013-11-16	2	1823.37
1	2013-11-22	2	1620.03
1	2013-09-29	1	1893.37
1	2013-10-08	1	3608.41
1	2013-10-08	1	3376.73
1	2013-10-08	1	3881.74
1	2013-10-08	1	545.011
1	2013-10-08	1	47679.3
1	2013-09-21	1	473.343
1	2013-09-30	1	5045.1
1	2013-09-30	1	4421.76
1	2013-09-30	1	6921.81
1	2013-09-30	1	383.341
1	2013-09-30	1	41.6675
1	2013-10-07	1	1985.04
1	2013-10-07	1	51.6677
1	2013-10-07	1	27170.5
1	2013-10-16	1	2598.39
1	2013-10-16	1	13573.6
1	2013-10-16	1	4186.75
1	2013-10-16	1	3111.73
1	2013-10-16	1	1375.03
1	2013-10-16	1	1790.04
1	2013-10-21	1	968.353
1	2013-10-21	1	5436.78
1	2013-10-21	1	1331.69
1	2013-10-21	1	13303.6
1	2013-10-21	1	560.011
1	2013-10-21	1	2218.38
1	2013-09-25	1	1061.69
1	2013-09-25	1	880.018
1	2013-09-25	1	491.676
1	2013-09-25	1	1036.69
1	2013-09-25	1	823.35
1	2013-09-25	1	3551.74
2	2013-10-23	3	0
2	2013-10-23	3	0
2	2013-10-23	3	0
2	2013-10-23	3	0
2	2013-10-23	3	0
2	2013-10-23	3	0
2	2013-10-23	3	0
2	2013-10-23	3	0
2	2013-10-23	3	0
2	2013-10-23	3	0
2	2013-10-23	3	0
2	2013-10-23	3	0
2	2013-10-23	3	0
2	2013-10-23	3	0
2	2013-10-23	3	0
2	2013-10-23	3	0
2	2013-10-23	3	0
2	2013-10-23	3	0
2	2013-10-23	3	0
2	2013-10-30	3	0
2	2013-10-30	3	0
2	2013-10-30	3	0
2	2013-10-30	3	0
2	2013-10-30	3	0
2	2013-10-30	3	0
2	2013-10-30	3	0
2	2013-10-30	3	0
2	2013-10-30	3	0
2	2013-10-30	3	0
2	2013-10-30	3	0
2	2013-10-30	3	0
2	2013-10-30	3	0
2	2013-10-30	3	0
2	2013-10-30	3	0
2	2013-10-30	3	0
2	2013-10-30	3	0
2	2013-10-30	3	0
2	2013-10-07	3	0
2	2013-10-07	3	0
2	2013-10-07	3	0
2	2013-10-07	3	0
2	2013-10-07	3	0
2	2013-10-07	3	0
2	2013-10-07	3	0
2	2013-10-07	3	0
2	2013-10-07	3	0
2	2013-10-07	3	0
2	2013-10-07	3	0
2	2013-10-07	3	0
2	2013-10-07	3	0
2	2013-10-07	3	0
2	2013-10-07	3	0
2	2013-10-07	3	0
2	2013-10-07	3	0
2	2013-10-07	3	0
2	2015-11-13	3	0
2	2015-11-13	3	0
2	2015-11-13	3	0
2	2015-11-13	3	0
2	2015-11-13	3	0
2	2015-11-13	3	0
2	2015-11-13	3	0
2	2015-11-13	3	0
2	2015-11-13	3	0
2	2015-11-13	3	0
2	2015-11-25	3	0
2	2015-11-25	3	0
2	2015-11-25	3	0
2	2015-11-25	3	0
2	2015-11-25	3	0
2	2015-11-25	3	0
2	2015-11-25	3	0
2	2015-11-25	3	0
2	2015-11-25	3	0
2	2015-11-25	3	0
2	2015-11-25	3	0
2	2015-11-25	3	0
2	2015-11-25	3	0
2	2015-11-25	3	0
2	2015-11-25	3	0
2	2015-11-25	3	0
